# Supplementary material for: T-Cadherin Expression in Melanoma Cells Stimulates Stromal Cell Recruitment and Invasion by Regulating the Expression of Chemokines, Integrins and Adhesion Molecules
Source: Cancers (Basel). 2015 Jul 21;7(3):1349–70. doi: 10.3390/cancers7030840 (PMC4586773; doi:10.3390/cancers7030840)
Supplement: Supplementary file 1 [file cancers-07-00840-s001.zip]

Archive with 4 entries (3 files):
- cancers-81246-supplement-final/
- cancers-81246-supplement-final/B16F10 T+ clone.avi
- cancers-81246-supplement-final/B16F10 T++ clone.avi
- cancers-81246-supplement-final/B16F10 T- clone.avi
